# Supplementary material for: The clinical course of hospitalized moderately ill COVID-19 patients is mirrored by routine hematologic tests and influenced by renal transplantation
Source: PLoS One. 2021 Nov 18;16(11):e0258987. doi: 10.1371/journal.pone.0258987 (PMC8601535; doi:10.1371/journal.pone.0258987)
Supplement: S4 Table — (XLSX) [file pone.0258987.s007.xlsx]

## Sheet: COVID19_DATA_15_04_21
gender	age	symptom_days	fever	cough	sore_throat	myalgia	fatigue	shortness_of_breath	headache	nausea_vomiting	anosmia	dysgeusia	diarrhea	Temperature	vs_heart_rate	vs_respiratory_rate	vs_systolic	vs_diastolic	vs_ox_sat	weight	height	bmi	COVID19_diagnosis	Cardiac_disease	chronic_lung_disease	diabetes	chronic_kidney_disease	solid_organ_transplantation	hypertension	obesity	charlson_index	hemoglobin_d0	hematocrit_d0	rdw_d0	leukocytes_d0	neutrophils_d0	lymphocytes_d0	monocytes_d0	platelets_d0	NeutrófilosLinfócitos_d0	creatinine_d0	CRP_d0	hemoglobin_d7	hematocrit_d7	rdw_d7	leukocytes_d7	neutrophils_d7	lymphocytes_d7	monocytes_d7
Male	60	2	No	No	No	No	No	Yes	No	No	No	No	No	36	58	24	110	75	84	48	160	18.8	Yes	Yes	Yes	Yes	No	No	Yes	No	8	11.6	33.6	12.5	5500	4668	572	139	243000	8.16084	1.2	196	10.1	29.3	13	19620	17442	824	1040
Male	62.7	15	No	Yes	No	No	Yes	No	No	No	No	No	No	36.6	78	37	110	68	96	NA	NA	NA	Yes	Yes	No	No	No	No	Yes	No	3	13.5	38.3	12.7	7000	5466	1162	371	179000	4.70396	0.88	NA	NA	NA	NA	NA	NA	NA	NA
Male	59.8	7	Yes	No	No	Yes	No	Yes	No	No	No	Yes	No	36.4	77	27	121	75	85	NA	NA	NA	Yes	No	No	Yes	Yes	Yes	No	No	5	14	41	16	5530	4595	503	404	171000	9.13519	2.1	NA	13.7	42.9	17.4	7290	5387	923	736
Female	44	7	Yes	Yes	No	Yes	No	No	No	No	Yes	No	No	37	85	26	110	75	91	75	170	26	Yes	No	No	No	No	No	No	No	0	15.4	45.1	12.4	7360	5822	1200	221	377000	4.85167	0.67	NA	NA	NA	NA	NA	NA	NA	NA
Male	21.6	8	Yes	Yes	No	No	No	Yes	No	No	No	No	Yes	36.9	110	30	140	80	96	120	185	35.1	Yes	No	No	No	No	No	No	Yes	0	15.3	43.9	13.8	7230	5856	875	484	157000	6.69257	1.03	303	14.4	42.7	13.2	5600	3315	1697	504
Male	65.8	9	No	Yes	No	No	Yes	Yes	No	No	No	No	No	37.5	52	25	110	60	89	70	170	24.2	Yes	Yes	No	Yes	No	No	Yes	No	4	13.9	40.9	13.6	3650	1942	1361	299	126000	1.42689	0.87	294	NA	NA	NA	NA	NA	NA	NA
Male	64.5	4	Yes	Yes	No	Yes	No	No	No	No	No	No	Yes	36.2	71	24	160	69	92	90	165	33.1	Yes	No	No	Yes	No	No	No	No	3	14.8	42.8	12.6	4830	3449	1116	251	189000	3.0905	0.98	NA	12.2	37.5	12.2	6030	3588	1833	519
Female	54.7	5	Yes	Yes	No	No	No	Yes	No	Yes	No	No	Yes	36.5	114	38	140	80	91	120	165	44.1	Yes	No	No	No	No	No	No	Yes	1	13.7	39.6	12.5	3210	1820	1210	177	191000	1.50413	0.83	47.12	NA	NA	NA	NA	NA	NA	NA
Female	58.7	6	No	Yes	No	No	No	Yes	No	Yes	No	No	No	36.5	120	29	128	95	94	60	150	26.7	Yes	No	No	No	Yes	Yes	Yes	No	4	12.4	37.9	12.7	7470	4699	1606	1113	283000	2.9259	1.04	140.73	NA	NA	NA	NA	NA	NA	NA
Male	63.4	6	Yes	Yes	No	Yes	No	Yes	No	No	No	No	Yes	36	106	30	134	85	94	65	170	22.5	Yes	No	No	No	Yes	Yes	No	No	4	13.5	39.6	13.3	7710	6916	601	193	120000	11.5075	2.84	178.87	12	37.5	13.4	6680	4876	802	468
Male	58.1	2	Yes	Yes	No	Yes	No	Yes	No	No	No	No	Yes	37.4	88	24	140	80	93	75	170	26	Yes	No	No	Yes	Yes	Yes	Yes	No	4	14.4	41.8	13	5130	3642	1036	436	154000	3.51544	1.06	76.9	14.1	41.2	13.1	5690	4381	683	285
Female	52.4	3	No	Yes	No	Yes	No	No	No	No	Yes	No	No	36	85	18	130	70	93	100	165	36.7	Yes	No	No	No	No	No	Yes	No	1	16	47.8	13.2	5640	4506	1038	85	204000	4.34104	0.55	14.97	NA	NA	NA	NA	NA	NA	NA
Male	60.7	NA	No	Yes	No	No	No	No	No	No	No	No	No	37	82	NA	106	70	96	70	168	24.8	Yes	Yes	No	No	No	No	Yes	No	6	8.7	26	14.9	4050	2333	1308	113	257000	1.78364	0.8	30.45	9.6	29.1	15	5870	3052	1937	294
Female	28.7	3	Yes	Yes	Yes	Yes	No	Yes	No	No	No	Yes	Yes	37	92	24	138	86	95	105	150	46.7	Yes	No	No	No	No	No	No	Yes	0	12.7	39.8	13.2	4720	2733	1468	505	235000	1.86172	0.6	43.71	NA	NA	NA	NA	NA	NA	NA
Female	67.5	7	Yes	Yes	Yes	No	No	Yes	No	Yes	No	No	Yes	36.2	80	24	100	69	95	80	160	31.3	Yes	No	No	No	Yes	Yes	Yes	No	4	11.1	32.9	12.8	6640	5378	863	199	193000	6.23175	1.08	37.02	12.6	36.9	12.9	15410	13253	771	616
Female	52.5	9	Yes	Yes	No	No	No	Yes	Yes	No	No	No	No	36	94	24	130	70	90	70	164	26	Yes	No	No	Yes	Yes	Yes	Yes	No	5	13	39.7	14.4	7250	4858	1610	769	150000	3.01739	0.65	28.19	11.9	38.2	14.1	10270	8668	842	698
Male	63.8	11	Yes	Yes	No	No	Yes	No	No	No	No	No	No	35.5	98	38	169	86	91	90	180	27.8	Yes	No	No	Yes	No	No	No	No	3	12.4	38.2	11.7	4710	4300	278	122	247000	15.4676	0.79	301.29	8.6	28.8	12.3	11970	10773	599	239
Male	67.6	4	No	No	No	Yes	No	No	No	No	No	No	No	36	73	18	124	80	92	65	170	22.5	Yes	Yes	No	Yes	No	No	Yes	No	4	13.3	39.6	12.6	4320	3288	816	212	190000	4.02941	1.34	57.24	11.6	35.7	12.6	8260	5823	1165	876
Female	57.6	4	No	Yes	No	No	Yes	No	No	No	No	No	Yes	36.6	86	19	120	80	84	87	162	33.2	Yes	No	No	No	No	No	Yes	Yes	1	12.4	35.3	12.4	7850	7034	542	267	211000	12.9779	2.56	168	NA	NA	NA	NA	NA	NA	NA
Female	70.7	5	No	No	No	Yes	No	No	No	Yes	No	No	Yes	36	70	20	145	60	92	61	149	27.5	Yes	No	No	Yes	Yes	Yes	Yes	No	7	12.6	38.6	12.4	8210	6896	411	411	341000	16.7786	1.49	131.72	8.4	25.3	11.6	7010	5047	911	421
Male	57.1	2	No	No	No	Yes	No	No	No	No	Yes	Yes	No	38.8	76	26	160	104	96	80	180	24.7	Yes	Yes	No	Yes	Yes	No	Yes	No	6	9.3	29.8	14.9	4950	4366	277	282	85000	15.7617	2.83	63.33	NA	NA	NA	NA	NA	NA	NA
Male	48	10	Yes	Yes	No	Yes	No	Yes	No	No	No	No	No	36	85	26	145	74	95	90	170	31.1	Yes	No	No	No	Yes	Yes	Yes	No	2	12.2	37.8	13.9	2290	1825	364	96	226000	5.01374	2.78	58.96	NA	NA	NA	NA	NA	NA	NA
Male	58.2	7	No	No	No	No	No	Yes	No	No	No	No	No	37.9	78	20	148	81	95	72	162	27.4	Yes	No	No	No	Yes	Yes	Yes	No	4	12.4	39.5	14.6	7240	4959	1484	565	138000	3.34164	2.15	43.59	9.6	29.2	13.8	9740	9107	360	263
Male	25.1	5	Yes	Yes	No	Yes	No	Yes	No	No	No	No	No	38.2	105	24	151	100	94	90	175	29.4	Yes	No	No	Yes	No	No	No	No	1	15.2	46.6	13.2	4360	3152	990	201	194000	3.18384	0.87	122.6	NA	NA	NA	NA	NA	NA	NA
Female	71.6	5	Yes	Yes	Yes	No	Yes	Yes	No	No	Yes	No	Yes	36	121	28	146	75	94	65	163	24.5	Yes	No	No	Yes	No	No	No	No	5	12.7	40.1	14.7	11500	10120	1024	345	298000	9.88281	0.71	164.55	NA	NA	NA	NA	NA	NA	NA
Male	71.9	3	Yes	Yes	No	No	No	Yes	No	No	No	No	Yes	39	105	24	163	96	86	70	170	24.2	Yes	Yes	No	No	No	No	Yes	No	5	14.5	41	12.6	12700	10782	978	914	232000	11.0245	1.07	287.36	11.5	33.6	13	17230	16369	1048	517
Male	75.1	6	Yes	Yes	No	No	No	Yes	No	No	No	No	Yes	36.7	84	26	160	90	94	68	160	26.6	Yes	No	No	Yes	No	No	Yes	No	4	14.6	42.4	12	10530	7898	1801	811	160000	4.38534	1.28	51.74	NA	NA	NA	NA	NA	NA	NA
Female	54	7	Yes	Yes	No	Yes	Yes	Yes	No	No	No	No	No	37.8	101	18	120	70	92	70	NA	NA	Yes	No	No	Yes	No	No	No	No	2	14.8	42.7	12.6	7680	4301	2381	230	312000	1.80638	0.6	125.2	12	36.1	12.3	10380	5294	3218	830
Female	58.4	5	Yes	No	No	No	No	No	No	Yes	No	Yes	No	36.9	106	26	135	90	94	86	170	29.8	Yes	No	No	No	Yes	Yes	Yes	Yes	3	12	36.6	14.7	5100	4029	765	153	126000	5.26667	1.46	84.03	10.1	30.6	14.6	5840	4018	1133	607
Male	67.2	16	Yes	No	No	No	No	Yes	No	No	No	No	No	36.5	80	26	123	53	94	60	160	23.4	Yes	No	No	Yes	Yes	Yes	Yes	No	6	11.4	33.1	12.8	11610	9520	801	1207	236000	11.8851	1.76	173.15	11.4	34.7	13	9640	7134	1350	868
Female	49.2	10	Yes	Yes	No	No	Yes	Yes	No	No	Yes	Yes	No	36	75	26	117	75	93	60	160	23.4	Yes	No	No	No	Yes	Yes	Yes	No	2	12.6	39.7	12.7	8120	7836	138	138	159000	56.7826	1.94	188	11.3	36.3	12.5	12570	11564	251	126
Female	38.4	9	Yes	Yes	No	No	No	No	No	No	Yes	Yes	No	37	84	24	140	100	88	145	170	50.2	Yes	No	Yes	Yes	No	No	No	Yes	2	14.5	44.7	13.8	7350	5321	1485	500	184000	3.58316	0.56	89	NA	NA	NA	NA	NA	NA	NA
Female	63.5	8	Yes	Yes	Yes	No	Yes	Yes	Yes	No	No	Yes	No	38.1	108	36	106	60	95	84	160	32.8	Yes	Yes	No	No	No	No	No	Yes	4	15.1	44.7	13.8	10830	7906	1841	433	183000	4.29441	0.95	323.2	NA	NA	NA	NA	NA	NA	NA
Female	67	7	No	No	No	No	No	Yes	No	No	No	No	No	36	68	22	175	106	95	70	NA	NA	Yes	No	Yes	Yes	No	No	Yes	No	4	12.2	38.1	15.2	5480	4094	1008	307	270000	4.06151	1.01	93.24	NA	NA	NA	NA	NA	NA	NA
Female	64	7	Yes	No	Yes	No	No	Yes	No	No	Yes	Yes	No	36	96	22	113	55	83	87	164	32.3	Yes	Yes	No	No	No	No	Yes	No	7	10.7	31.5	14.7	4430	3354	758	294	165000	4.4248	0.93	92	11.1	33.6	15	6680	4910	1089	601
Male	41.6	12	Yes	Yes	No	No	No	Yes	No	No	No	No	No	35.3	68	40	140	90	85	NA	NA	NA	Yes	No	No	Yes	No	No	No	No	2	11.8	34.9	13.5	14190	11565	1376	1164	402000	8.4048	0.71	222.97	11.3	34.4	13.7	10510	7115	2207	998
Male	51	7	Yes	No	No	No	No	Yes	No	No	No	No	No	36.8	100	24	125	85	96	80	175	26.1	Yes	Yes	No	No	No	No	No	No	2	12.7	36.4	13.4	3900	3003	351	117	99000	8.55556	0.81	94.16	NA	NA	NA	NA	NA	NA	NA
Male	47.7	8	Yes	Yes	No	No	No	Yes	No	Yes	Yes	No	Yes	37	80	23	130	75	96	80	170	27.7	Yes	No	No	No	Yes	Yes	Yes	No	2	14.4	43.7	13.3	13030	11479	1095	443	288000	10.4831	1.57	189.17	NA	NA	NA	NA	NA	NA	NA
Female	50.4	5	No	No	No	Yes	No	No	No	Yes	No	No	Yes	36	80	22	135	70	94	100	NA	NA	Yes	No	No	Yes	Yes	Yes	No	No	5	12.7	38.4	13	4670	3446	705	514	264000	4.88794	1.47	76.11	12.8	39.7	13.1	18270	15712	365	548
Female	75.9	11	Yes	Yes	Yes	Yes	No	No	Yes	No	No	No	No	38.5	93	23	150	90	94	70	172	23.7	Yes	No	Yes	Yes	No	No	Yes	No	5	12.8	NA	NA	10880	9977	598	294	196000	16.6839	0.71	77	12.9	39.6	12.5	6530	4493	1567	451
Male	50.4	5	Yes	Yes	No	No	No	Yes	No	Yes	Yes	No	No	NA	80	20	120	80	98	75	175	24.5	Yes	No	No	No	Yes	Yes	No	No	3	8.8	28.3	17.8	4480	4010	376	94	233000	10.6649	3.33	100.63	7.9	25.6	16.6	2390	1585	626	141
Female	62.8	10	Yes	No	No	No	No	No	No	No	No	No	No	37.8	89	18	120	70	93	76	160	29.7	Yes	No	No	No	No	No	Yes	No	2	13	38.9	12.9	5890	4494	1072	283	237000	4.19216	0.55	69.82	11.8	35.1	12.3	6500	5161	1164	156
Male	42.9	23	Yes	Yes	No	No	No	No	Yes	No	No	No	No	38.5	80	19	140	80	96	55	175	18	Yes	No	No	No	Yes	Yes	Yes	No	2	11.7	37.4	14.9	5580	4492	541	416	246000	8.30314	1.97	40.67	NA	NA	NA	NA	NA	NA	NA
Male	39.6	14	Yes	No	No	No	No	Yes	No	No	No	No	No	38.1	113	40	120	70	93	80	180	24.7	Yes	No	Yes	No	No	No	No	No	1	13.3	40.6	13.4	13290	11562	532	266	148000	21.7331	0.96	47.77	NA	NA	NA	NA	NA	NA	NA
Male	64.2	7	Yes	Yes	No	No	No	Yes	No	No	No	No	No	36.2	85	NA	121	77	94	70	170	24.2	Yes	Yes	No	Yes	No	No	Yes	No	5	12.7	36.9	12.1	5810	4636	854	279	108000	5.42857	1.59	77.95	NA	NA	NA	NA	NA	NA	NA
Male	58	7	Yes	Yes	No	Yes	Yes	No	Yes	Yes	No	Yes	Yes	36.1	78	19	110	75	98	71	160	27.7	Yes	No	No	No	No	No	Yes	No	1	12.6	39.6	13.1	4840	2904	1452	194	150000	2	0.8	66.7	NA	NA	NA	NA	NA	NA	NA
Male	27.3	7	Yes	Yes	No	No	No	No	No	No	No	No	No	38.3	NA	18	108	53	93	46	160	18	Yes	No	No	No	Yes	Yes	Yes	No	2	13.4	41.2	13.5	4530	3497	598	426	193000	5.84783	2.17	106.29	11.6	35.6	13	8060	7254	435	355
Female	64.5	NA	No	Yes	No	No	No	Yes	No	No	No	No	No	36.5	92	17	110	70	88	60	160	23.4	Yes	No	Yes	No	No	No	Yes	No	7	8.5	26.2	14.7	5772	3521	1154	525	68000	3.05113	0.62	13.2	8.9	26.8	16.6	5840	5198	117	292
Male	69.3	12	No	Yes	No	Yes	Yes	Yes	No	No	Yes	No	No	37	95	20	133	92	91	70	170	24.2	Yes	No	No	No	No	No	No	No	2	15.6	45.7	12.7	4870	3872	682	278	167000	5.67742	0.71	118	NA	NA	NA	NA	NA	NA	NA
Female	76.6	7	Yes	Yes	No	No	Yes	Yes	No	No	No	No	Yes	35.6	85	22	159	102	94	60	155	25	Yes	No	No	Yes	No	No	Yes	No	4	12.1	36.5	12.8	14020	11637	1122	701	267000	10.3717	0.68	218	10.7	33.7	13.2	13720	11799	549	549
Male	51.5	8	No	Yes	No	Yes	Yes	Yes	No	No	No	No	No	36.4	88	24	160	90	95	70	170	24.2	Yes	No	No	Yes	Yes	No	Yes	No	5	8.7	25.1	15.7	19000	14600	570	570	109000	25.614	6.45	369	NA	NA	NA	NA	NA	NA	NA
Male	59.6	13	Yes	Yes	No	Yes	Yes	Yes	Yes	No	No	No	Yes	35.9	79	28	147	98	92	100	185	29.2	Yes	No	No	No	Yes	Yes	Yes	No	3	11.1	33.1	12.4	3730	2263	373	133	90000	6.06702	6.05	147.68	10.6	31.4	12.8	5280	4382	370	264
Male	71.5	3	Yes	Yes	No	No	No	Yes	No	No	No	No	No	39.1	80	19	125	79	94	85	175	27.8	Yes	No	Yes	No	No	No	Yes	No	4	14	40.9	13.1	8370	7039	829	494	133000	8.49095	0.85	111.8	14.2	41.3	13	13610	11024	953	953
Male	48.2	14	Yes	Yes	No	No	No	Yes	No	No	No	No	No	36.4	103	21	115	66	95	100	175	32.7	Yes	No	No	No	No	No	Yes	No	0	14.6	44	12	13510	10133	1621	676	246000	6.25108	0.78	20.01	NA	NA	NA	NA	NA	NA	NA
Male	66.7	7	No	No	No	No	No	No	No	No	Yes	Yes	No	34.3	72	17	118	92	94	90	180	27.8	Yes	No	No	Yes	Yes	No	Yes	No	8	15.5	46.1	12.6	11700	9594	819	585	184000	11.7143	2.08	46.53	14.5	43.7	12.5	12980	8956	1947	1298
Female	71	7	Yes	Yes	No	Yes	No	Yes	No	No	Yes	Yes	No	36	97	20	137	88	93	60	160	23.4	Yes	No	No	No	No	No	No	No	3	13.4	40.3	13.5	8780	7077	1387	290	173000	5.10238	0.81	74.26	12.3	37.7	12.9	7120	4272	1851	356
Female	73.9	19	No	No	No	No	No	No	No	No	No	No	Yes	35.7	87	20	144	96	96	70	155	29.1	Yes	No	No	Yes	No	No	Yes	No	4	12.3	36.2	13.4	7840	5512	1701	596	215000	3.24045	1.09	81.93	NA	NA	NA	NA	NA	NA	NA
Male	46.9	8	Yes	Yes	No	Yes	No	No	No	No	No	No	Yes	38.6	86	20	138	86	93	99	170	34.3	Yes	No	No	No	No	No	No	No	0	14.6	44.9	12.5	6350	4731	997	616	208000	4.74524	0.87	152.09	NA	NA	NA	NA	NA	NA	NA
Male	60.6	12	No	Yes	No	No	No	Yes	No	No	No	No	No	35.7	77	28	128	58	97	85	186	24.6	Yes	Yes	Yes	No	No	No	No	No	6	10.3	32.3	13.7	3940	2340	1316	260	209000	1.77812	1.14	27.43	NA	NA	NA	NA	NA	NA	NA
Male	45.8	8	Yes	No	No	Yes	Yes	Yes	No	No	No	No	No	39	102	28	142	79	97	100	180	30.9	Yes	No	No	No	No	No	Yes	No	0	13.4	40	12.3	7150	6478	393	272	144000	16.4835	0.86	NA	NA	NA	NA	NA	NA	NA	NA
Male	69.9	5	Yes	Yes	No	No	Yes	Yes	No	No	No	No	No	36	50	21	159	89	94	70	160	27.3	Yes	No	No	No	No	No	No	No	2	15.1	45.9	13.5	8200	7068	640	459	413000	11.0437	0.82	80.69	NA	NA	NA	NA	NA	NA	NA
Male	50.3	6	No	Yes	No	Yes	No	Yes	No	No	Yes	No	Yes	37.9	83	23	170	82	94	125	178	39.5	Yes	No	No	No	No	No	Yes	Yes	1	14.6	43.4	13.3	4820	3634	805	366	166000	4.51429	0.94	94.97	12.1	38.9	13	14400	10224	1152	1440
Male	54.3	6	Yes	Yes	Yes	Yes	Yes	Yes	No	No	No	No	No	37.9	114	26	167	100	89	90	170	31.1	Yes	No	No	No	No	No	Yes	No	1	13.9	41.4	13.3	5120	4009	625	466	124000	6.4144	0.97	71	NA	NA	NA	NA	NA	NA	NA
Female	37.3	3	Yes	Yes	No	No	No	Yes	No	No	No	No	No	37.7	72	19	118	81	88	73	NA	NA	Yes	No	No	No	Yes	Yes	Yes	No	2	10.4	32.8	13.7	7870	7539	252	63	188000	29.9167	4.44	170.13	NA	NA	NA	NA	NA	NA	NA
Male	67.2	6	Yes	Yes	No	No	Yes	Yes	No	Yes	No	Yes	Yes	36.1	74	20	137	84	94	80	170	27.7	Yes	No	No	No	No	No	Yes	No	2	13.9	42.5	13.3	13070	11110	1255	693	193000	8.85259	1.2	NA	NA	NA	NA	NA	NA	NA	NA
Male	73.8	4	Yes	Yes	No	Yes	Yes	No	Yes	No	No	No	No	35.9	85	19	90	70	95	70	170	24.2	Yes	No	Yes	Yes	Yes	No	No	No	8	12.2	35.3	12.4	4860	3645	875	97	140000	4.16571	1.15	NA	11.4	33.5	12.2	6950	4365	1918	542
Male	65.1	6	Yes	Yes	No	No	Yes	Yes	Yes	No	Yes	Yes	No	36	85	22	130	80	90	50	155	20.8	Yes	Yes	No	Yes	Yes	Yes	Yes	No	6	11.7	37.2	13.2	4880	4343	190	342	166000	22.8579	1.09	NA	12.1	38.5	12.9	9160	8107	458	568
Female	65.3	7	Yes	No	No	Yes	Yes	Yes	No	No	No	Yes	No	36.9	88	22	118	57	95	65	160	25.4	Yes	No	No	No	No	No	No	No	2	11.1	32.9	13	6950	5970	771	202	199000	7.74319	0.66	67.32	9.6	29.2	13.4	12120	9211	485	848
[truncated: 26 more columns]
